# Supplementary material for: Narrowing the Relationship between Human CCR5 Gene Polymorphisms and Chagas Disease: Systematic Review and Meta-Analysis
Source: Life (Basel). 2023 Aug 2;13(8):1677. doi: 10.3390/life13081677 (PMC10455882; doi:10.3390/life13081677)
Supplement: Supplementary file 1 [file life-13-01677-s001.zip]

Archive with 1 entries (1 files):
- life-2440393-supplementary.pdf
